# Supplementary material for: ECM Composition Differentially Regulates Intracellular and Extracellular pH in Normal and Cancer Pancreatic Duct Epithelial Cells
Source: Int J Mol Sci. 2023 Jun 25;24(13):10632. doi: 10.3390/ijms241310632 (PMC10341693; doi:10.3390/ijms241310632)
Supplement: Supplementary file 1 [file ijms-24-10632-s001.zip]

Archive with 1 entries (1 files):
- ijms-2361143-supplementary.pdf
